# Supplementary material for: Sterile Cerebrospinal Fluid Culture at Cryptococcal Meningitis Diagnosis Is Associated with High Mortality
Source: J Fungi (Basel). 2022 Dec 28;9(1):46. doi: 10.3390/jof9010046 (PMC9866844; doi:10.3390/jof9010046)
Supplement: Supplementary file 1 [file jof-09-00046-s001.zip]

Archive with 1 entries (1 files):
- jof-2012976-supplementary.pdf
